# Supplementary material for: Dopamine Neuron-Specific Optogenetic Stimulation in Rhesus Macaques
Source: Cell. 2016 Sep 8;166(6):1564–1571.e6. doi: 10.1016/j.cell.2016.08.024 (PMC5018252; doi:10.1016/j.cell.2016.08.024)
Supplement: Document S1. Table S1 [file mmc1.xlsx]

## Sheet: Stats
COI
Accession Numbers	n/a
Special Production Notes	n/a
Number of Main Figures	6
Number of Main Tables	n/a
Supp Figures	3
Supp Movies	n/a
Supp PDF Tables	1
Supp Excel Tables	n/a

## Sheet: Pre DJS
Item(s)	Completed?	Notes	Tips
S200 workflow?		n/a
Send Intro Email	x
Check Transmittal form for any special notes	x
RRAP	x	Received: May 27, 2016 Revised: July 10, 2016 Accepted: August 12, 2016 Published: September 8, 2016
Send email to DJS	x
Update RED loghseet	x

## Sheet: Post DJS
Item(s)	Completed?	Notes	Tips
S200 workflow?
Forward DJS email to misc@oxpaps20bz.elsevier.co.uk
Run "Update Document Information" in eXtyles
Switch view to "Final"
Run REDreview macro
Check any notes in the return email from DJS
Section head, title, and author list			make sure title is symmetrical
Summary, Highlights, TOC blurb, au contributions			Au contributions for syntax only
COI
Supp info sections
R/R/A/P dates
Check query
Check figure legends			check for line breaking
Tables for errors in formatting
Accept all changes
Remove highlighting
Email authors that they should receive proofs soon and PUB date
